# Supplementary material for: P2RY14 cAMP signaling regulates Schwann cell precursor self-renewal, proliferation, and nerve tumor initiation in a mouse model of neurofibromatosis
Source: eLife. 2022 Mar 21;11:e73511. doi: 10.7554/eLife.73511 (PMC8959601; doi:10.7554/eLife.73511)
Supplement: Source data 2. [file elife-73511-data2.zip]

Archive with 147 entries (146 files):
- Source data 2/
- Source data 2/._Figure 2A bactin-source data 2.pdf
- Source data 2/Figure 2D b-actin-source data 2.pdf
- __MACOSX/Source data 2/._Figure 2D b-actin-source data 2.pdf
- Source data 2/Figure 3E ERK1-2-source data 2.pdf
- Source data 2/Figure 3F pERK and pEGFR-source data 2.pdf
- __MACOSX/Source data 2/._Figure 3F pERK and pEGFR-source data 2.pdf
- Source data 2/._Figure 3F pERK and pEGFR-source data 2.pdf
- Source data 2/Figure 3F AKT-source data 1.pdf
- __MACOSX/Source data 2/._Figure 3F AKT-source data 1.pdf
- Source data 2/._Figure 3F AKT-source data 1.pdf
- Source data 2/Figure 5I b-actin-source data 1.pdf
- __MACOSX/Source data 2/._Figure 5I b-actin-source data 1.pdf
- Source data 2/._Figure 5I b-actin-source data 1.pdf
- Source data 2/Figure S3E P2RY14-source data 2.pdf
- __MACOSX/Source data 2/._Figure S3E P2RY14-source data 2.pdf
- Source data 2/._Figure S3E P2RY14-source data 2.pdf
- Source data 2/._Figure 2F b-actin-source data 2.pdf
- Source data 2/Figure 2F NF pERK1-2-source data 2.pdf
- __MACOSX/Source data 2/._Figure 2F NF pERK1-2-source data 2.pdf
- Source data 2/._Figure 3A gapdh-source data 2.pdf
- Source data 2/Figure 2F Nf ERK1-2-source data 2.pdf
- __MACOSX/Source data 2/._Figure 2F Nf ERK1-2-source data 2.pdf
- Source data 2/._Figure 2F Nf ERK1-2-source data 2.pdf
- Source data 2/._Figure 2F WT ERK1-2-source data 2.pdf
- Source data 2/Figure 2F WT pERK1-2-source data 2.pdf
- __MACOSX/Source data 2/._Figure 2F WT pERK1-2-source data 2.pdf
- Source data 2/._Figure 2G b-actin-source data 2.pdf
- Source data 2/Figure 2G pPKA WT-source data 2.pdf
- __MACOSX/Source data 2/._Figure 2G pPKA WT-source data 2.pdf
- Source data 2/Figure 2G b-actin-source data 2.pdf
- __MACOSX/Source data 2/._Figure 2G b-actin-source data 2.pdf
- Source data 2/._Figure 2G pPKA WT-source data 2.pdf
- Source data 2/Figure 2G pPKA Nf-source data 2.pdf
- __MACOSX/Source data 2/._Figure 2G pPKA Nf-source data 2.pdf
- Source data 2/._Figure 2G pPKA Nf-source data 2.pdf
- Source data 2/Figure 3E b-actin-source data 1.pdf
- Source data 2/Figure 3G-2-source data 1.pdf
- Source data 2/Figure 4B-source data 1.pdf
- __MACOSX/Source data 2/._Figure 4B-source data 1.pdf
- Source data 2/._Figure 4B-source data 1.pdf
- Source data 2/Figure 5I pERK1-2-source data 2.pdf
- __MACOSX/Source data 2/._Figure 5I pERK1-2-source data 2.pdf
- Source data 2/._Figure 5I pERK1-2-source data 2.pdf
- Source data 2/Figure S3E b-actin-source data 1.pdf
- __MACOSX/Source data 2/._Figure S3E b-actin-source data 1.pdf
- Source data 2/._Figure S3E b-actin-source data 1.pdf
- Source data 2/figure 1B P2RY14-source data 2.pdf
- Source data 2/._Figure 2D b-actin-source data 2.pdf
- Source data 2/Figure 2F b-actin-source data 2.pdf
- __MACOSX/Source data 2/._Figure 2F b-actin-source data 2.pdf
- Source data 2/Figure 3C 1 lambda pCREB-source data 2.pdf
- __MACOSX/Source data 2/._Figure 3C 1 lambda pCREB-source data 2.pdf
- Source data 2/._Figure 3C 1 lambda pCREB-source data 2.pdf
- Source data 2/._Figure 3C delta NF b-actin-source data 2.pdf
- Source data 2/Figure 3C delta NF pCREB-source data 2.pdf
- __MACOSX/Source data 2/._Figure 3C delta NF pCREB-source data 2.pdf
- Source data 2/._Figure 3C delta NF pCREB-source data 2.pdf
- Source data 2/Figure 3D 1 lambda b-actin-source data 2.pdf
- __MACOSX/Source data 2/._Figure 3D 1 lambda b-actin-source data 2.pdf
- Source data 2/._Figure 3D 1 lambda b-actin-source data 2.pdf
- Source data 2/Figure 3D 1 lambda pAKT-source data 2.pdf
- __MACOSX/Source data 2/._Figure 3D 1 lambda pAKT-source data 2.pdf
- Source data 2/._Figure 3D 1 lambda total ERK1-2-source data 2.pdf
- Source data 2/Figure 3D delta NF b-actin-source data 2.pdf
- __MACOSX/Source data 2/._Figure 3D delta NF b-actin-source data 2.pdf
- Source data 2/._Figure 3D 1 lambda total EGFR-source data 2.pdf
- Source data 2/Figure 3D 1 lambda total ERK1-2-source data 2.pdf
- __MACOSX/Source data 2/._Figure 3D 1 lambda total ERK1-2-source data 2.pdf
- Source data 2/figure 3E pAKT new-source data 3.pdf
- __MACOSX/Source data 2/._figure 3E pAKT new-source data 3.pdf
- Source data 2/._figure 3E pAKT new-source data 3.pdf
- Source data 2/._Figure 3D delta NF b-actin-source data 2.pdf
- Source data 2/Figure 3D delta NF p-EGFR-source data 2.pdf
- __MACOSX/Source data 2/._Figure 3D delta NF p-EGFR-source data 2.pdf
- Source data 2/._Figure 3D 1 lambda Perk1-2-source data 2.pdf
- Source data 2/Figure 3D 1 lambda total EGFR-source data 2.pdf
- __MACOSX/Source data 2/._Figure 3D 1 lambda total EGFR-source data 2.pdf
- Source data 2/Figure 3D 1 lambda p-EGFR-source data 2.pdf
- __MACOSX/Source data 2/._Figure 3D 1 lambda p-EGFR-source data 2.pdf
- Source data 2/._Figure 3D 1 lambda p-EGFR-source data 2.pdf
- Source data 2/._Figure 3D delta NF p-EGFR-source data 2.pdf
- Source data 2/Figure 3D delta nf pAKT-source data 2.pdf
- __MACOSX/Source data 2/._Figure 3D delta nf pAKT-source data 2.pdf
- Source data 2/._Figure 3D delta nf pAKT-source data 2.pdf
- Source data 2/Figure 3D delta NF pERK1-2-source data 2.pdf
- __MACOSX/Source data 2/._Figure 3D delta NF pERK1-2-source data 2.pdf
- Source data 2/._Figure 3D delta NF pERK1-2-source data 2.pdf
- Source data 2/Figure 3D delta nf total EGFR-source data 2.pdf
- __MACOSX/Source data 2/._Figure 3D delta nf total EGFR-source data 2.pdf
- Source data 2/._Figure 3D delta nf total EGFR-source data 2.pdf
- Source data 2/Figure 3D delta nf total ERK1-2-source data 13.pdf
- __MACOSX/Source data 2/._Figure 3D delta nf total ERK1-2-source data 13.pdf
- Source data 2/._Figure 3D delta nf total ERK1-2-source data 13.pdf
- Source data 2/Figure 3E pERK1-2-source data 4.pdf
- Source data 2/Figure 3F total ERK and pAKT-source data 3.pdf
- __MACOSX/Source data 2/._Figure 3F total ERK and pAKT-source data 3.pdf
- Source data 2/._Figure 3F total ERK and pAKT-source data 3.pdf
- Source data 2/Figure 4C sciatic P2RY14-source data 4.pdf
- __MACOSX/Source data 2/._Figure 4C sciatic P2RY14-source data 4.pdf
- Source data 2/._Figure 4C sciatic P2RY14-source data 4.pdf
- Source data 2/Figure 6B bactin-source data 1.pdf
- __MACOSX/Source data 2/._Figure 6B bactin-source data 1.pdf
- Source data 2/._Figure 6B bactin-source data 1.pdf
- Source data 2/._figure 1B b-actin-source data 2.pdf
- Source data 2/Figure 2A bactin-source data 2.pdf
- __MACOSX/Source data 2/._Figure 2A bactin-source data 2.pdf
- Source data 2/Figure 2A P2RY14-source data 2.pdf
- __MACOSX/Source data 2/._Figure 2A P2RY14-source data 2.pdf
- Source data 2/._Figure 2A P2RY14-source data 2.pdf
- Source data 2/Figure 2D P2RY14-source data 2.pdf
- __MACOSX/Source data 2/._Figure 2D P2RY14-source data 2.pdf
- Source data 2/._Figure 2D P2RY14-source data 2.pdf
- Source data 2/Figure 2F WT ERK1-2-source data 2.pdf
- __MACOSX/Source data 2/._Figure 2F WT ERK1-2-source data 2.pdf
- Source data 2/._Figure 2F WT pERK1-2-source data 2.pdf
- Source data 2/Figure 3A gapdh-source data 2.pdf
- __MACOSX/Source data 2/._Figure 3A gapdh-source data 2.pdf
- Source data 2/Figure 3A NF1-source data 2.pdf
- __MACOSX/Source data 2/._Figure 3A NF1-source data 2.pdf
- Source data 2/._Figure 3A NF1-source data 2.pdf
- Source data 2/._Figure 3C 1 lambda b-actin-source data 2.pdf
- Source data 2/Figure 3C delta NF b-actin-source data 2.pdf
- __MACOSX/Source data 2/._Figure 3C delta NF b-actin-source data 2.pdf
- Source data 2/._Figure 3D 1 lambda pAKT-source data 2.pdf
- Source data 2/Figure 3D 1 lambda Perk1-2-source data 2.pdf
- __MACOSX/Source data 2/._Figure 3D 1 lambda Perk1-2-source data 2.pdf
- Source data 2/._Figure 3D 1 lambda top and delta NF bottom total AKT-source data 2.pdf
- Source data 2/Figure 4C neurofibroma b-actin-source data 1.pdf
- __MACOSX/Source data 2/._Figure 4C neurofibroma b-actin-source data 1.pdf
- Source data 2/._Figure 4C neurofibroma b-actin-source data 1.pdf
- Source data 2/Figure 4C neurofibroma P2RY14-source data 2.pdf
- __MACOSX/Source data 2/._Figure 4C neurofibroma P2RY14-source data 2.pdf
- Source data 2/._Figure 4C neurofibroma P2RY14-source data 2.pdf
- Source data 2/Figure 4C sciatic b-actin-source data 3.pdf
- __MACOSX/Source data 2/._Figure 4C sciatic b-actin-source data 3.pdf
- Source data 2/._Figure 4C sciatic b-actin-source data 3.pdf
- Source data 2/Figure 6B-pPKA-source data 2.pdf
- __MACOSX/Source data 2/._Figure 6B-pPKA-source data 2.pdf
- Source data 2/._Figure 6B-pPKA-source data 2.pdf
- Source data 2/figure 1B b-actin-source data 2.pdf
- __MACOSX/Source data 2/._figure 1B b-actin-source data 2.pdf
- Source data 2/._Figure 2F NF pERK1-2-source data 2.pdf
- Source data 2/Figure 3C 1 lambda b-actin-source data 2.pdf
- __MACOSX/Source data 2/._Figure 3C 1 lambda b-actin-source data 2.pdf
- Source data 2/Figure 3D 1 lambda top and delta NF bottom total AKT-source data 2.pdf
- __MACOSX/Source data 2/._Figure 3D 1 lambda top and delta NF bottom total AKT-source data 2.pdf
